# Supplementary material for: Identification of a Chrysanthemic Ester as an Apolipoprotein E Inducer in Astrocytes
Source: PLoS One. 2016 Sep 6;11(9):e0162384. doi: 10.1371/journal.pone.0162384 (PMC5012716; doi:10.1371/journal.pone.0162384)
Supplement: S1 Dataset — (XLSX) [file pone.0162384.s001.xlsx]

## Sheet: For Fig1
Raw Data for Fig 1
Fig 1A: ApoE activity of 82879 from HTS				Fig 1B: ApoE activity of GW3965 from HTS
82879 Drug conc (μM)	ApoE Fold Activity			GW3965 Drug conc (μM)	ApoE Fold Activity
0.01	1.31904			0.01	1.27446
0.03	0.798624			0.03	0.878063
0.1	0.518717			0.1	1.2629
0.3	0.457922			0.3	0.868163
1	0.813912			1	1.7688
3	0.710298			3	3.42017
10	2.01746			10	5.77278
30	3.54145			30	8.70175
Fig 1C: ApoE secretion from CCF-STTG1
Trials	Secreted ApoE (ng/ml)
	DMSO	1μM GW3965	1μM 82879	10μM 82879	30μM 82879
expt #1	9.50883	155.368	14.2497	60.0455	32.6948
expt #2	25.5894		35.591	164.692	146.92
expt #3	14.3274	238.358	19.8357	85.0463	65.6362
expt #4	16.3012	292.082	23.4058	95.725	98.7044
expt #5	13.9023	243.528	23.2597	99.7316
Fig 1D: Cell Viability of CCF-STTG1
Trials	% Cell Viability (over DMSO)
	1μM GW3965	1μM 82879	10μM 82879	30μM 82879
expt #1	121.769	120.115	133.795	115.187
expt #2	104.77	102.426	110.984	99.9591
expt #3	109.053	104.201	103.076	88.8305
Fig 1E: Total cholesterol levels in CCF-STTG1
Trials	Media cholesterol (ng/ml)
	DMSO	1μM GW3965	1μM 82879	10μM 82879	30μM 82879
expt #1	449.473	718.123	935.844	933.305	1400.81
expt #2	973.186	1355.66	1406.46	1289.01	2340.6
expt #3	746.21	1114.47	1445.49	1283.61	1822.45

## Sheet: For Fig2
Raw Data for Fig 2
Fig 2B: ApoE activities of structural analogues from HTS
Drug Conc (μM)	ApoE Fold Activity
	53998	82868	51403	70920	57405
0.01	1.73351	1.43621	1.52699	1.25714	1.63777
0.03	0.752106	1.08919	0.919137	0.924262	0.89972
0.1	1.07593	0.873288	0.904662	0.905467	1.01681
0.3	0.761456	0.607864	0.559392	0.516644	0.519896
1	0.807177	0.730592	0.946979	0.623319	0.723171
3	0.674517	0.943679	0.742868	0.786357	0.836422
10	1.00904	1.00246	1.23729	0.962044	0.82351
30	0.741752	0.690514	0.770208	0.745283	0.642298
Fig 2C: ApoE activities of additional structural analogues
Trials	Secreted ApoE (ng/ml)
	DMSO	1μM GW3965	10μM 82879	10μM 93102	10μM 51403	10μM 60535	10μM 81333	10μM 95892	10μM 60533	10μM 88878	10μM 95893
expt #1	13.03	209.3		18.75	23.16	23.9	15.13	16.17	20.39	14.74	16.42
expt #2	12.245	279.42	75.3367	14.621	16.2599	20.3764	12.8226	10.3527	18.771	11.68	11.163
expt #3	12.6235	203.571	83.7041	9.3962	13.5947	13.3341	12.2437	11.4747	13.4443	10.0566	12.0738

## Sheet: For Fig3
Raw Data for Fig 3
Fig 3A: ApoE activities of commecial pyrethroids
Cyhalothrin
Trials	Secreted ApoE (ng/ml)
	DMSO	1μM GW3965	1μM Cyh.	3μM Cyh.	10μM Cyh.	30μM Cyh.
expt #1	5.486	34.1684	5.73766	4.49323	2.83304	2.53327
expt #2	5.09199	57.0936	10.402	6.43869	2.72435	2.65848
expt #3	6.48365	57.2991	9.78043	6.99773	6.38971	6.58635
Tefluthrin
Trials	Secreted ApoE (ng/ml)
	DMSO	1μM GW3965	1μM Tef.	3μM Tef.	10μM Tef.	30μM Tef.
expt #1	5.486	34.1684	6.14835	5.90104	3.03092	1.56266
expt #2	5.09199	57.0936	9.62165	7.00108	3.5923	3.24248
expt #3	6.48365	57.2991	9.85345	8.05384	2.21556	2.37606
Bifenthrin
Trials	Secreted ApoE (ng/ml)
	DMSO	1μM GW3965	1μM Bif.	3μM Bif.	10μM Bif.	30μM Bif.
expt #1	5.486	34.1684	5.67718	3.78757	3.85493	3.65179
expt #2	9.15512	90.5534	11.4669	6.8457	5.23018	6.52712
expt #3	4.1501	45.4653	5.83518	3.90438	3.81165	4.67611
Permethrin
Trials	Secreted ApoE (ng/ml)
	DMSO	1μM GW3965	1μM Perm.	3μM Perm.	10μM Perm.	30μM Perm.
expt #1	5.486	34.1684	5.21385	4.83006	4.59406	3.73924
expt #2	9.15512	90.5534	8.94273	5.68287	4.10185	4.05854
expt #3	4.1501	45.4653	5.56547	3.91281	3.36265	3.2145
Fig 3B: Insecticidal activity of UBC82 and permethrin in third instar cabbage looper larvae
Test compound	Dose (μg/insect)	Dose (coverted to mM)	number of test larvae	mortality (% ± SE)
82879	0.53	1.25	15*	0 ± 0
	0.21	0.5	30	3.3 ± 3.3
permethrin	0.2	0.5	30	96.7 ± 3.3
*bioassay was conducted only with 15 larvae because of the limited amount of the compound
Supplementary Data: Cell viability
Cyhalothrin
Trials	% Cell Viability (over DMSO)
	1μM GW3965	1μM Cyh.	3μM Cyh.	10μM Cyh.	30μM Cyh.
expt #1	127.993	105.577	127.402	145.086	135.047
expt #2	114.537	127.184	117.958	117.505	119.644
expt #3	100.552	119.959	112.525	115.305	121.342
Tefluthrin
Trials	% Cell Viability (over DMSO)
	1μM GW3965	1μM Tef.	3μM Tef.	10μM Tef.	30μM Tef.
expt #1	127.993	108.713	122.44	129.417	118.841
expt #2	114.537	115.341	108.043	110.522	123.59
expt #3	100.552	95.3374	91.1652	94.7301	100.02
Bifenthrin
Trials	% Cell Viability (over DMSO)
	1μM GW3965	1μM Bif.	3μM Bif.	10μM Bif.	30μM Bif.
expt #1	101.188	125.946	115.165	108.942	98.6179
expt #2	102.406	110.653	104.208	102.698	97.2202
expt #3	100.966	108.703	116.154	121.687	127.217
Permethrin
Trials	% Cell Viability (over DMSO)
	1μM GW3965	1μM Perm.	3μM Perm.	10μM Perm.	30μM Perm.
expt #1	101.188	103.751	104.886	114.743	117.244
expt #2	102.406	102.868	96.6461	101.261	110.432
expt #3	100.966	88.7068	88.5118	92.054	100.958

## Sheet: For Fig4
Raw Data for Fig 4
Raw value		Statistical analysis			Data values used for graph plotting
Fig 4A: apoE mRNA levels
Trials	ApoE raw dCt
	DMSO	1μM 82879	10μM 82879	30μM 82879	1μM GW3965
expt #1	6.36248	5.7174	3.63669	2.99859	1.64503
expt #2	11.0635	10.8582	8.66583	7.92704	6.91099
expt #3	7.965	7.335	5.61	4.7475	4.015
Tests of Between-Subjects Effects
Source	Type III Sum of Squares	df	Mean Square	F	Sig.
Corrected Model	103.71	6	17.2849	511.134	6.84499e-10
Intercept	607.485	1	607.485	17964	1.07378e-14
Expt	64.2097	2	32.1048	949.374	3.09875e-10
Treatment	39.4999	4	9.87499	292.014	1.06476e-08
Error	0.270535	8	0.0338169
Total	711.465	15
Corrected Total	103.98	14
Multiple Comparisons
(I) Treatment	(J) Treatment	Mean Difference (I-J)	Std. Error	Sig.	95% Confidence Interval
					Lower Bound	Upper Bound
1uM 82879	DMSO	-0.493467	0.150149	0.0341275	-0.947323	-0.03961
10uM 82879	DMSO	-2.49283	0.150149	6.39974e-07	-2.94669	-2.03898
30uM 82879	DMSO	-3.2393	0.150149	1.19977e-07	-3.69316	-2.78544
1uM GW	DMSO	-4.27333	0.150149	5.18885e-08	-4.72719	-3.81948
		Mean Fold Change			Upper Bound	Lower Bound
1uM 82879		1.40782			1.92829	1.02784
10uM 82879		5.62882			7.70978	4.10954
30uM 82879		9.44336			12.9345	6.89449
1uM GW		19.3376			26.4866	14.1181
Fig 4B: ABCA1 mRNA levels
Trials	ABCA1 raw dCt
	DMSO	1μM 82879	10μM 82879	30μM 82879	1μM GW3965
expt #1	9.26165	8.82106	6.79041	6.10244	4.47382
expt #2	14.5394	14.1074	11.7515	11.3612	9.85781
expt #3	7.845	7.3575	5.605	4.9475	3.665
Tests of Between-Subjects Effects
Source	Type III Sum of Squares	df	Mean Square	F	Sig.
Corrected Model	159.901	6	26.6502	937.213	6.09586e-11
Intercept	1066.59	1	1066.59	37509	5.6538e-16
Expt	117.186	2	58.5928	2060.55	1.4091e-11
Treatment	42.7156	4	10.6789	375.548	3.92065e-09
Error	0.227485	8	0.0284356
Total	1226.72	15
Corrected Total	160.129	14
Multiple Comparisons
(I) Treatment	(J) Treatment	Mean Difference (I-J)	Std. Error	Sig.	95% Confidence Interval
					Lower Bound	Upper Bound
1uM 82879	DMSO	-0.453333	0.137685	0.033833	-0.869515	-0.0371516
10uM 82879	DMSO	-2.4997	0.137685	3.4026e-07	-2.91588	-2.08352
30uM 82879	DMSO	-3.0783	0.137685	1.01191e-07	-3.49448	-2.66212
1uM GW	DMSO	-4.5498	0.137685	4.59305e-08	-4.96598	-4.13362
		Mean Fold Change			Upper Bound	Lower Bound
1uM 82879		1.3692			1.82705	1.02609
10uM 82879		5.65568			7.54689	4.2384
30uM 82879		8.44619			11.2705	6.32962
1uM GW		23.4221			31.2543	17.5527
Fig 4C: LXRα mRNA levels
Trials	LXRα raw dCt
	DMSO	1μM 82879	10μM 82879	30μM 82879	1μM GW3965
expt #1	6.65252	6.78291	6.05797	5.26724	4.35555
expt #2	4.20541	4.2841	3.52314	2.97305	2.0356
expt #3	6.5425	6.35	5.9825	5.24	4.4125
Tests of Between-Subjects Effects
Source	Type III Sum of Squares	df	Mean Square	F	Sig.
Corrected Model	29.2075	6	4.86792	425.693	1.41859e-09
Intercept	371.657	1	371.657	32500.9	1.00289e-15
Expt	18.6017	2	9.30086	813.347	5.73608e-10
Treatment	10.6058	4	2.65145	231.866	2.65609e-08
Error	0.0914824	8	0.0114353
Total	400.956	15
Corrected Total	29.299	14
Multiple Comparisons
(I) Treatment	(J) Treatment	Mean Difference (I-J)	Std. Error	Sig.	95% Confidence Interval
					Lower Bound	Upper Bound
1uM 82879	DMSO	0.00553333	0.0873128	0.999986	-0.258389	0.269455
10uM 82879	DMSO	-0.612267	0.0873128	0.000371165	-0.876189	-0.348345
30uM 82879	DMSO	-1.3067	0.0873128	1.37892e-06	-1.57062	-1.04278
1uM GW	DMSO	-2.1989	0.0873128	6.59173e-08	-2.46282	-1.93498
		Mean Fold Change			Upper Bound	Lower Bound
1uM 82879		0.996172			1.19614	0.829633
10uM 82879		1.52866			1.83552	1.2731
30uM 82879		2.47375			2.97033	2.06019
1uM GW		4.59129			5.51294	3.82372
Fig 4D: IDOL mRNA levels
Trials	IDOL raw dCt
	DMSO	1μM 82879	10μM 82879	30μM 82879	1μM GW3965
expt #1	10.255	10.12	9.015	9.135	8.58
expt #2	10.815	10.135	9.125	9.135	8.15
expt #3	8.855	9.24	7.8375	7.4425	7.1175
Tests of Between-Subjects Effects
Source	Type III Sum of Squares	df	Mean Square	F	Sig.
Corrected Model	15.2041	6	2.53401	36.2966	2.2323e-05
Intercept	1214.24	1	1214.24	17392.4	1.22197e-14
Expt	6.06352	2	3.03176	43.4261	5.06022e-05
Treatment	9.14057	4	2.28514	32.7318	5.24444e-05
Error	0.558513	8	0.0698142
Total	1230	15
Corrected Total	15.7626	14
Multiple Comparisons
(I) Treatment	(J) Treatment	Mean Difference (I-J)	Std. Error	Sig.	95% Confidence Interval
					Lower Bound	Upper Bound
1uM 82879	DMSO	-0.143333	0.215738	0.903497	-0.795448	0.508781
10uM 82879	DMSO	-1.31583	0.215738	0.000958609	-1.96795	-0.663719
30uM 82879	DMSO	-1.40417	0.215738	0.000619242	-2.05628	-0.752052
1uM GW	DMSO	-2.02583	0.215738	4.57621e-05	-2.67795	-1.37372
		Mean Fold Change			Upper Bound	Lower Bound
1uM 82879		1.10445			1.73562	0.702816
10uM 82879		2.48946			3.91211	1.58416
30uM 82879		2.64665			4.15913	1.68419
1uM GW		4.07227			6.39945	2.59138
Fig 4E: SREBP-1c mRNA levels
Trials	SREPB-1c raw dCt
	DMSO	1μM 82879	10μM 82879	30μM 82879	1μM GW3965
expt #1	9.015	8.695	6.84	7.265	5.44
expt #2	8.71	8.695	6.86	7.305	4.93
expt #3	8.465	8.385	6.845	7.72	5.535
Tests of Between-Subjects Effects
Source	Type III Sum of Squares	df	Mean Square	F	Sig.
Corrected Model	23.7827	6	3.96378	63.9508	2.52529e-06
Intercept	817.704	1	817.704	13192.7	3.68925e-14
Expt	0.0586133	2	0.0293067	0.472828	0.639604
Treatment	23.7241	4	5.93102	95.6899	8.64013e-07
Error	0.495853	8	0.0619817
Total	841.983	15
Corrected Total	24.2785	14
Multiple Comparisons
(I) Treatment	(J) Treatment	Mean Difference (I-J)	Std. Error	Sig.	95% Confidence Interval
					Lower Bound	Upper Bound
1uM 82879	DMSO	-0.136667	0.203276	0.900061	-0.751113	0.477779
10uM 82879	DMSO	-1.88333	0.203276	5.05172e-05	-2.49778	-1.26889
30uM 82879	DMSO	-1.3	0.203276	0.000697581	-1.91445	-0.685554
1uM GW	DMSO	-3.43	0.203276	5.6923e-07	-4.04445	-2.81555
		Mean Fold Change			Upper Bound	Lower Bound
1uM 82879		1.09936			1.68309	0.718082
10uM 82879		3.68926			5.64815	2.40976
30uM 82879		2.46229			3.76969	1.60832
1uM GW		10.7779			16.5006	7.0399

## Sheet: For Fig5
Raw Data for Fig 5
Raw value		Statistical analysis			Data values used for graph plotting
Fig 5B: Cellular apoE protein levels
Trials	Densiometry raw value (apoE/actin)
	DMSO	1μM 82879	10μM 82879	30μM 82879	1μM GW3965
expt #1	0.432983	0.688171	1.82259	1.97553	3.34827
expt #2	0.178743	0.557435	2.47634	2.33073	3.02839
expt #3	0.350142	0.829242	2.8517	2.69116	3.61223
expt #4	0.31568	0.721273	2.13544	2.71881	3.47208
Tests of Between-Subjects Effects
Source	Type III Sum of Squares	df	Mean Square	F	Sig.
Corrected Model	3.14551	7	0.449359	61.6388	1.84555e-08
Intercept	0.279388	1	0.279388	38.3239	4.65178e-05
Expt	0.0455781	3	0.0151927	2.08399	0.155855
Treatment	3.09993	4	0.774983	106.305	2.92177e-09
Error	0.0874822	12	0.00729018
Total	3.51238	20
Corrected Total	3.23299	19
Multiple Comparisons
(I) Treatment	(J) Treatment	Mean Difference (I-J)	Std. Error	Sig.	95% Confidence Interval
					Lower Bound	Upper Bound
1uM 82879	DMSO	0.35712	0.0603746	0.000251623	0.187643	0.526596
10uM 82879	DMSO	0.876725	0.0603746	4.00079e-08	0.707248	1.0462
30uM 82879	DMSO	0.898826	0.0603746	3.48906e-08	0.729349	1.0683
1uM GW	DMSO	1.04305	0.0603746	2.21133e-08	0.873575	1.21253
		Mean Fold Change			Lower Bound	Upper Bound
1uM 82879		2.27573			1.54044	3.36199
10uM 82879		7.52878			5.09622	11.1225
30uM 82879		7.92183			5.36227	11.7031
1uM GW		11.0421			7.47438	16.3128
Fig 5C: Cellular ABCA1 protein levels
Trials	Densiometry raw value (ABCA1/actin)
	DMSO	1μM 82879	10μM 82879	30μM 82879	1μM GW3965
expt #1	0.282687	0.64005	1.7561	3.12307	3.04423
expt #2	0.246233	0.936235	2.85458	2.9256	2.76522
expt #3	0.299141	0.486763	1.94531	2.39406	2.75083
expt #4	0.212842	0.786404	1.85022	2.51828	2.93057
Tests of Between-Subjects Effects
Source	Type III Sum of Squares	df	Mean Square	F	Sig.
Corrected Model	3.33291	7	0.47613	79.0619	4.35089e-09
Intercept	0.168549	1	0.168549	27.9877	0.000191337
Expt	0.0234482	3	0.00781608	1.29787	0.320157
Treatment	3.30946	4	0.827365	137.385	6.54448e-10
Error	0.0722669	12	0.00602224
Total	3.57372	20
Corrected Total	3.40517	19
Multiple Comparisons
(I) Treatment	(J) Treatment	Mean Difference (I-J)	Std. Error	Sig.	95% Confidence Interval
					Lower Bound	Upper Bound
1uM 82879	DMSO	0.428491	0.0548737	1.74101e-05	0.274456	0.582526
10uM 82879	DMSO	0.90244	0.0548737	2.42734e-08	0.748405	1.05648
30uM 82879	DMSO	1.02362	0.0548737	2.04526e-08	0.869589	1.17766
1uM GW	DMSO	1.04627	0.0548737	2.01929e-08	0.892232	1.2003
		Mean Fold Change			Lower Bound	Upper Bound
1uM 82879		2.6822			1.88129	3.82407
10uM 82879		7.98804			5.6028	11.3887
30uM 82879		10.559			7.40608	15.0542
1uM GW		11.1242			7.80247	15.86
Fig 5D: Cellular LDLR protein levels
Trials	Densiometry raw value (LDLR/actin)
	DMSO	1μM 82879	10μM 82879	30μM 82879	1μM GW3965
expt #1	0.821934	0.83454	0.55083	0.335486	0.426575
expt #2	0.468388	0.454585	0.402418	0.257861	0.102649
expt #3	1.01415	0.956182	1.1079	0.728877	0.788238
Tests of Between-Subjects Effects
Source	Type III Sum of Squares	df	Mean Square	F	Sig.
Corrected Model	0.901021	6	0.15017	8.16939	0.00458486
Intercept	1.13214	1	1.13214	61.5895	5.01258e-05
Expt	0.596243	2	0.298122	16.2181	0.00153208
Treatment	0.304778	4	0.0761945	4.14505	0.0414956
Error	0.147056	8	0.0183821
Total	2.18022	15
Corrected Total	1.04808	14
Multiple Comparisons
(I) Treatment	(J) Treatment	Mean Difference (I-J)	Std. Error	Sig.	95% Confidence Interval
					Lower Bound	Upper Bound
1uM 82879	DMSO	-0.0106472	0.110701	0.999924	-0.345265	0.323971
10uM 82879	DMSO	-0.0671165	0.110701	0.926836	-0.401734	0.267501
30uM 82879	DMSO	-0.263943	0.110701	0.126992	-0.598561	0.0706747
1uM GW	DMSO	-0.351179	0.110701	0.0402395	-0.685797	-0.0165614
		Mean Fold Change			Lower Bound	Upper Bound
1uM 82879		0.975782			0.45158	2.10849
10uM 82879		0.856808			0.39652	1.8514
30uM 82879		0.544574			0.252022	1.17672
1uM GW		0.445472			0.206159	0.962584

## Sheet: For Table 2
Raw Data for Table 2: Nuclear receptor agonist activites
Compound	Conc. (nM)	Human Farnesoid X Receptor (FXR) Agonist Assays Host cell line: CHO
		Luc1	Luc2	Luc3	AVG	SD	Fold- Activation	% CV
DMSO	0.001	270	294	306	290	18.3303	1	6.32079
82879	1000	410	402	400	404	5.2915	1.3931	1.30978
	10000	538	476	486	500	33.2866	1.72414	6.65733
Compound	Conc. (nM)	Human Liver X Receptor, alpha (LXRα) Agonist Assays Host cell line: CHO
		Luc1	Luc2	Luc3	AVG	SD	Fold- Activation	% CV
DMSO	0.001	1496	1614	1412	1507.33	101.476	1	6.73214
82879	1000	1692	1478	1808	1659.33	167.408	1.10084	10.0889
	10000	3094	2932	3350	3125.33	210.754	2.07342	6.74342
Compound	Conc. (nM)	Human Liver X Receptor, beta (LXRβ) Agonist Assays Host cell line: CHO
		Luc1	Luc2	Luc3	AVG	SD	Fold- Activation	% CV
DMSO	0.001	1132	1420	1326	1292.67	146.865	1	11.3614
82879	1000	1418	1068	1336	1274	183.052	0.98556	14.3683
	10000	5268	5094	5102	5154.67	98.231	3.98762	1.90567
Compound	Conc. (nM)	Human Peroxisome Proliferator-Activated Receptor, gamma (PPARγ) Agonist Assays Host cell line: CHO
		Luc1	Luc2	Luc3	AVG	SD	Fold- Activation	% CV
DMSO	0.001	2615	2683	2861	2719.67	127.033	1	4.6709
82879	1000	2847	3091	2645	2861	223.329	1.05197	7.80599
	10000	3303	3163	3327	3264.33	88.5739	1.20027	2.71338
Compound	Conc. (nM)	Human Retinoid X Receptor, alpha (RXRα) Agonist Assays Host cell line: CHO
		Luc1	Luc2	Luc3	AVG	SD	Fold- Activation	% CV
DMSO	0.001	271	317	371	319.667	50.0533	1	15.658
82879	1000	427	221	325	324.333	103.002	1.0146	31.758
	10000	357	471	341	389.667	70.8896	1.21898	18.1924
Compound	Conc. (nM)	Human Retinoid X Receptor, beta (RXRβ) Agonist Assays Host cell line: CHO
		Luc1	Luc2	Luc3	AVG	SD	Fold- Activation	% CV
DMSO	0.001	411	535	575	507	85.5102	1	16.8659
82879	1000	605	579	761	648.333	98.4344	1.27876	15.1827
	10000	713	727	855	765	78.256	1.50888	10.2295
Compound	Conc. (nM)	Human Retinoid X Receptor, gamma (RXRγ) Agonist Assays Host cell line: CHO
		Luc1	Luc2	Luc3	AVG	SD	Fold- Activation	% CV
DMSO	0.001	2029	2143	1695	1955.67	232.829	1	11.9054
82879	1000	1623	1739	1441	1601	150.213	0.818647	9.38246
	10000	1775	1429	1411	1538.33	205.157	0.786603	13.3363

## Sheet: For Fig6
Raw Data for Fig 6
Raw value		Statistical analysis			Data values used for graph plotting
Fig 6A: ApoE mRNA levels
Geno-type	apoE dCt raw	1st expt	2nd expt	3rd expt	4th expt	5th expt	6th expt
LXRa+ /LXRb-	DMSO	10.357	10.2921	8.5996	3.325	5.73	6.16
	1μM GW3965	8.30339	7.86678	6.59493	1.61	3.9	4.73
	1μM 82879				2.125	4.89	5.155
	5μM 82879	8.10793	7.80359	6.35329
	10μM 82879				0.95	3.14	4.075
LXRa-/LXRb-	DMSO	10.1236	10.1238	8.1171	3.595	5.64	6.435
	1μM GW3965	10.9325	10.6332	8.81862	4.195	6.975	7.51
	1μM 82879				3.155	6.05	6.425
	5μM 82879	9.91467	9.53746	7.74054
	10μM 82879				2.7	4.805	5.545
LXRa+/LXRb-										LXRa-/LXRb-
Type III Tests of Fixed Effectsa										Type III Tests of Fixed Effectsa
Source	Numerator df	Denominator df	F	Sig.						Source	Numerator df	Denominator df	F	Sig.
Intercept	1	4.99375	28.4785	0.00310973						Intercept	1	4.99374	48.0226	0.000965094
treatment	4	10.9995	121.869	4.96153e-09						treatment	4	11.0001	45.2272	9.16049e-07
a. Dependent Variable: apoE_dCt.										a. Dependent Variable: apoE_dCt.
Estimatesa										Estimatesa
treatment	Mean	Std. Error	df	95% Confidence Interval						treatment	Mean	Std. Error	df	95% Confidence Interval
				Lower Bound	Upper Bound									Lower Bound	Upper Bound
DMSO	7.41062	1.10074	5.02912	4.58601	10.2352					DMSO	7.33908	1.04586	5.03267	4.65585	10.0223
GW	5.50085	1.10074	5.02912	2.67624	8.32546					GW	8.17738	1.04586	5.03267	5.49415	10.8606
1uM 82879	6.26398	1.10513	5.10958	3.44138	9.08657					1uM 82879	7.23725	1.05045	5.12125	4.55609	9.91841
5uM 82879	5.21429	1.10513	5.10958	2.39169	8.03688					5uM 82879	7.03699	1.05045	5.12125	4.35583	9.71815
10uM 82879	4.92898	1.10513	5.10958	2.10638	7.75157					10uM 82879	6.37725	1.05045	5.12125	3.69609	9.05841
a. Dependent Variable: apoE_dCt.										a. Dependent Variable: apoE_dCt.
Pairwise Comparisonsa										Pairwise Comparisonsa
(I) treatment		Mean Difference (I-J)	Std. Error	df	Sig.c	95% Confidence Interval for Differencec				(I) treatment		Mean Difference (I-J)	Std. Error	df	Sig.c	95% Confidence Interval for Differencec
						Lower Bound	Upper Bound									Lower Bound	Upper Bound
GW	DMSO	-1.91	0.11372	10.9934	1.39179e-08	-2.24757	-1.57196			GW	DMSO	0.838	0.113338	10.9934	5.48255e-05	0.501627	1.17497
1uM 82879	DMSO	-1.147	0.150408	11.0018	4.11557e-05	-1.59336	-0.699914			1uM 82879	DMSO	-0.101837	0.149901	11.0026	0.942797	-0.547049	0.343375
5uM 82879	DMSO	-2.196	0.150408	11.0018	6.03445e-08	-2.64305	-1.7496			5uM 82879	DMSO	-0.302096	0.149901	11.0026	0.248609	-0.747308	0.143116
10uM 82879	DMSO	-2.482	0.150408	11.0018	1.66216e-08	-2.92836	-2.03491			10uM 82879	DMSO	-0.962	0.149901	11.0026	0.000198419	-1.40705	-0.516625
Based on estimated marginal means										Based on estimated marginal means
*. The mean difference is significant at the .05 level.										*. The mean difference is significant at the .05 level.
a. Dependent Variable: apoE_dCt.										a. Dependent Variable: apoE_dCt.
c. Adjustment for multiple comparisons: Sidak.										c. Adjustment for multiple comparisons: Sidak.
	LXRa+/LXRb-	Mean Fold Change			Sig	Upper Bound	Lower Bound				LXRa-/LXRb-	Mean Fold Change			Sig	Upper Bound	Lower Bound
	1uM GW3965	3.75809			***	4.74883	2.97309				1uM GW3965	0.559419			***	0.70631	0.442892
	1uM 82879	2.21453			***	3.01752	1.62441				1uM 82879	1.07314			ns	1.46109	0.788195
	5uM 82879	4.58207			***	6.24652	3.36266				5uM 82879	1.23293			ns	1.67866	0.905561
	10uM 82879	5.58671			***	7.61246	4.09798				10uM 82879	1.94801			***	2.65194	1.4306
Fig 6B: ABCA1 mRNA levels
Geno-type	ABCA1 dCt raw	1st expt	2nd expt	3rd expt	4th expt	5th expt	6th expt	7th expt
LXRa+ /LXRb-	DMSO	12.7128	8.24242	9.61641	8.80112	0.94	3.58	4.495
	1μM GW3965	8.04353	3.71938	5.02508	4.85427	-2.695	-0.655	0.565
	1μM 82879					-1.04	2.05	2.94
	5μM 82879	9.21948	5.07494	6.21788	5.4051
	10μM 82879					-2.425	-0.225	1.35
LXRa-/LXRb-	DMSO	17.3305	13.0656	13.6196	13.6985	5.945	8.02	8.89
	1μM GW3965	17.604	12.8687	14.0409	12.9034	6.055	8.845	9.645
	1μM 82879					5.56	8.53	9.29
	5μM 82879	17.555	13.0814	13.4504	12.7669
	10μM 82879					4.87	7.645	8.88
LXRa+/LXRb-										LXRa-/LXRb-
Type III Tests of Fixed Effectsa										Type III Tests of Fixed Effectsa
Source	Numerator df	Denominator df	F	Sig.						Source	Numerator df	Denominator df	F	Sig.
Intercept	1	5.99555	8.55783	0.0264684						Intercept	1	5.99329	58.895	0.000257445
treatment	4	12.9994	261.423	2.82137e-12						treatment	4	12.9994	3.38284	0.0418027
a. Dependent Variable: ABCA1_dCt.										a. Dependent Variable: ABCA1_dCt.
Estimatesa										Estimatesa
treatment	Mean	Std. Error	df	95% Confidence Interval						treatment	Mean	Std. Error	df	95% Confidence Interval
				Lower Bound	Upper Bound									Lower Bound	Upper Bound
DMSO	6.91253	1.48321	6.02877	3.28745	10.5376					DMSO	11.5099	1.48816	6.04623	7.87523	15.1445
GW	2.69389	1.48321	6.02877	-0.931188	6.31898					GW	11.7089	1.48816	6.04623	8.07421	15.3435
1uM 82879	5.07318	1.48977	6.13577	1.44731	8.69904					1uM 82879	11.4896	1.49861	6.21687	7.85339	15.1258
5uM 82879	3.66197	1.4869	6.0889	0.0364938	7.28745					5uM 82879	11.4413	1.49405	6.14206	7.80585	15.0767
10uM 82879	3.32318	1.48977	6.13577	-0.302694	6.94904					10uM 82879	10.8279	1.49861	6.21687	7.19172	14.4641
a. Dependent Variable: ABCA1_dCt.										a. Dependent Variable: ABCA1_dCt.
Pairwise Comparisonsa										Pairwise Comparisonsa
(I) treatment		Mean Difference (I-J)	Std. Error	df	Sig.c	95% Confidence Interval for Differencec				(I) treatment		Mean Difference (I-J)	Std. Error	df	Sig.b	95% Confidence Interval for Differenceb
						Lower Bound	Upper Bound									Lower Bound	Upper Bound
GW	DMSO	-4.219	0.139726	12.9932	8.09575e-13	-4.62195	-3.81533			GW	DMSO	0.198976	0.176789	12.9895	0.73237	-0.311334	0.709287
1uM 82879	DMSO	-1.839	0.197566	13.0029	1.63591e-06	-2.40955	-1.26917			1uM 82879	DMSO	-0.0203122	0.249944	13.0048	0.999984	-0.741654	0.70103
5uM 82879	DMSO	-3.251	0.174635	13.0002	3.75325e-10	-3.75459	-2.74653			5uM 82879	DMSO	-0.068631	0.22094	13.0005	0.996737	-0.706299	0.569037
10uM 82879	DMSO	-3.589	0.197566	13.0029	5.071e-10	-4.15955	-3.01917			10uM 82879	DMSO	-0.681979	0.249944	13.0048	0.067142	-1.40332	0.0393629
Based on estimated marginal means										Based on estimated marginal means
*. The mean difference is significant at the .05 level.										a. Dependent Variable: ABCA1_dCt.
a. Dependent Variable: ABCA1_dCt.										b. Adjustment for multiple comparisons: Sidak.
c. Adjustment for multiple comparisons: Sidak.
	LXRa+/LXRb-	Mean Fold Change			Sig	Upper Bound	Lower Bound				LXRa-/LXRb-	Mean Fold Change			Sig	Upper Bound	Lower Bound
	1uM GW3965	18.6228			***	24.6232	14.0776				1uM GW3965	0.871168			ns	1.24085	0.611622
	1uM 82879	3.57762			***	5.31308	2.41022				1uM 82879	1.01418			ns	1.67209	0.615133
	5uM 82879	9.52025			***	13.4972	6.71103				5uM 82879	1.04872			ns	1.63161	0.674067
	10uM 82879	12.0336			***	17.871	8.10699				10uM 82879	1.60434			ns	2.6451	0.973085

## Sheet: For Fig7
Raw Data for Fig 7
Raw value		Statistical analysis			Data values used for graph plotting
Fig 7A: ApoE mRNA levels
Trials	Primary hMacrophage ApoE raw dCt								Trials	Primary hHepatocyte ApoE raw dCt
	DMSO	1μM GW3965	1μM 82879	10μM 82879	30μM 82879					DMSO	1μM GW3965	1μM 82879	10μM 82879	30μM 82879
expt #1	-1.69	-2.51	-2.19	-2.58	-2.88				expt #1	0.93	-0.255	0.74	0.535	3.285
expt #2	-2.04	-3.405	-1.715	-2.92	-3.43				expt #2	-0.525	-1.705	-0.595	-1.09	0.66
expt #3	-1.83	-3.145	-1.73	-2.835	-3.14				expt #3	0.09	-1.105	-0.05	-0.68	0.55
Tests of Between-Subjects Effects									Tests of Between-Subjects Effects
Dependent Variable:	Ct_apoE								Dependent Variable:apoE_dCt
Source	Type III Sum of Squares	df	Mean Square	F	Sig.				Source	Type III Sum of Squares	df	Mean Square	F	Sig.
Corrected Model	4.981a	6	0.830195	11.6459	0.00140768				Corrected Model	18.263	6	3.04383	17.297	0.000349796
Intercept	96.4694	1	96.4694	1353.27	3.26939e-10				Intercept	0.0410817	1	0.0410817	0.233453	0.641921
treatment	4.70561	4	1.1764	16.5025	0.000623573				expt	7.84457	2	3.92229	22.289	0.000535975
expt	0.27556	2	0.13778	1.93277	0.206638				treatment	10.4184	4	2.60461	14.8011	0.000908404
Error	0.57029	8	0.0712863						Error	1.40779	8	0.175974
Total	102.021	15							Total	19.7119	15
Corrected Total	5.55146	14							Corrected Total	19.6708	14
Multiple Comparisons									Multiple Comparisons
(I) treatment		Mean Difference (I-J)	Std. Error	Sig.	95% Confidence Interval				(I) treatment	(J) treatment	Mean Difference (I-J)	Std. Error	Sig.	95% Confidence Interval
					Lower Bound	Upper Bound								Lower Bound	Upper Bound
1uM GW	DMSO	-1.1667	0.218	0.00224285	-1.82562	-0.507713			1uM GW	dmso	-1.18667	0.342514	0.0264538	-2.22199	-0.151342
1uM 82879	DMSO	-0.025	0.218	0.999847	-0.683954	0.633954			1uM 82879	dmso	-0.133333	0.342514	0.983443	-1.16866	0.901991
10uM 82879	DMSO	-0.925	0.218	0.00904221	-1.58395	-0.266046			10uM 82879	dmso	-0.576667	0.342514	0.336886	-1.61199	0.458658
30uM 82879	DMSO	-1.2967	0.218	0.00113214	-1.95562	-0.637713			30uM 82879	dmso	1.33333	0.342514	0.0145278	0.298009	2.36866
hMacrophage		Mean Fold Change			Upper Bound	Lower Bound			hHepatocyte		Mean Fold Change			Upper Bound	Lower Bound
1uM GW3965		2.24498			3.54459	1.42179			1uM GW3965		2.27626			4.66537	1.1106
1uM 82879		1.01748			1.60654	0.644408			1uM 82879		1.09682			2.24802	0.535148
10uM 82879		1.89868			2.9979	1.20251			10uM 82879		1.4914			3.05673	0.727663
30uM 82879		2.45666			3.87883	1.55586			30uM 82879		0.39685			0.813374	0.193626
Fig 7B: ABCA1 mRNA levels
Trials	Primary hMacrophage ABCA1 raw dCt								Trials	Primary hHepatocyte ABCA1 raw dCt
	DMSO	1μM GW3965	1μM 82879	10μM 82879	30μM 82879					DMSO	1μM GW3965	1μM 82879	10μM 82879	30μM 82879
expt #1	4.71	1.925	4.53	3.05	2.545				expt #1	5.95	1.925	5.065	3.475	3.695
expt #2	3.825	0.825	4.31	2.53	2.135				expt #2	4.325	0.96	4.025	2.295	2.625
expt #3	4.15	1.04	4.14	2.545	1.895				expt #3	4.43	1.13	4.065	2.445	2.255
Tests of Between-Subjects Effects									Tests of Between-Subjects Effects
Dependent Variable:	Ct_ABCA1								Dependent Variable:ABCA1_dCt
Source	Type III Sum of Squares	df	Mean Square	F	Sig.				Source	Type III Sum of Squares	df	Mean Square	F	Sig.
Corrected Model	22.275a	6	3.7125	100.419	4.33024e-07				Corrected Model	28.7939	6	4.79898	134.132	1.38568e-07
Intercept	129.978	1	129.978	3515.76	7.2709e-12				Intercept	157.885	1	157.885	4412.93	2.93412e-12
treatment	21.0224	4	5.2556	142.158	1.83182e-07				expt	4.53664	2	2.26832	63.4	1.24051e-05
expt	1.25262	2	0.626312	16.9411	0.0013312				treatment	24.2572	4	6.06431	169.499	9.16172e-08
Error	0.29576	8	0.03697						Error	0.286223	8	0.0357779
Total	152.548	15							Total	186.966	15
Corrected Total	22.5708	14							Corrected Total	29.0801	14
Multiple Comparisons									Multiple Comparisons
(I) treatment		Mean Difference (I-J)	Std. Error	Sig.	95% Confidence Interval				(I) treatment	(J) treatment	Mean Difference (I-J)	Std. Error	Sig.	95% Confidence Interval
					Lower Bound	Upper Bound								Lower Bound	Upper Bound
1uM GW	DMSO	-2.965	0.156993	2.61328e-07	-3.43954	-2.49046			1uM GW	dmso	-3.56333	0.154441	8.84675e-08	-4.03016	-3.0965
1uM 82879	DMSO	0.0983333	0.156993	0.919146	-0.376211	0.572878			1uM 82879	dmso	-0.516667	0.154441	0.031361	-0.983498	-0.0498358
10uM 82879	DMSO	-1.52	0.156993	3.65127e-05	-1.99454	-1.04546			10uM 82879	dmso	-2.16333	0.154441	2.26959e-06	-2.63016	-1.6965
30uM 82879	DMSO	-2.0367	0.156993	4.05677e-06	-2.51121	-1.56212			30uM 82879	dmso	-2.04333	0.154441	3.49553e-06	-2.51016	-1.5765
hMacrophage		Mean Fold Change			Upper Bound	Lower Bound			hHepatocyte		Mean Fold Change			Upper Bound	Lower Bound
1uM GW3965		7.80825			10.8494	5.61955			1uM GW3965		11.8214			16.3381	8.55343
1uM 82879		0.934111			1.29793	0.672274			1uM 82879		1.43065			1.97725	1.03515
10uM 82879		2.86791			3.9849	2.06402			10uM 82879		4.47949			6.19096	3.24114
30uM 82879		4.10306			5.70098	2.95288			30uM 82879		4.12197			5.69685	2.98246
Fig 7C: SREPB-1c mRNA levels
Trials	Primary hMacrophage SREBP-1c raw dCt								Trials	Primary hHepatocyte SREBP-1c raw dCt
	DMSO	1μM GW3965	1μM 82879	10μM 82879	30μM 82879					DMSO	1μM GW3965	1μM 82879	10μM 82879	30μM 82879
expt #1	11.49	7.22	10.285	8.47	8.615				expt #1	10.515	6.04	9.43	7.21	8.605
expt #2	9.4	6.855	9.53	8.295	8.015				expt #2	11.46	6.35	9.915	7.35	8.905
expt #3	9.22	6.65	9.12	7.995	7.725				expt #3	11.395	7.005	10.67	8.04	8.335
Tests of Between-Subjects Effects									Tests of Between-Subjects Effects
Dependent Variable:	Ct_SREPB1c								Dependent Variable:SREBP1c_dCt
Source	Type III Sum of Squares	df	Mean Square	F	Sig.				Source	Type III Sum of Squares	df	Mean Square	F	Sig.
Corrected Model	22.218a	6	3.703	20.1786	0.00019999				Corrected Model	43.1427	6	7.19044	55.4688	4.38458e-06
Intercept	1107.42	1	1107.42	6034.62	8.40519e-13				Intercept	1148.18	1	1148.18	8857.3	1.81385e-13
treatment	19.109	4	4.77724	26.0324	0.000122159				expt	1.33789	2	0.668945	5.1604	0.0363565
expt	3.10902	2	1.55451	8.47091	0.0105839				treatment	41.8048	4	10.4512	80.623	1.68342e-06
Error	1.46809	8	0.183512						Error	1.03704	8	0.12963
Total	1131.11	15							Total	1192.35	15
Corrected Total	23.6861	14							Corrected Total	44.1797	14
Multiple Comparisons									Multiple Comparisons
(I) treatment		Mean Difference (I-J)	Std. Error	Sig.	95% Confidence Interval				(I) treatment	(J) treatment	Mean Difference (I-J)	Std. Error	Sig.	95% Confidence Interval
					Lower Bound	Upper Bound								Lower Bound	Upper Bound
1uM GW	DMSO	-3.1283	0.349773	6.54131e-05	-4.1856	-2.07107			1uM GW	dmso	-4.66	0.293973	8.98377e-07	-5.5486	-3.7714
1uM 82879	DMSO	-0.391667	0.349773	0.645936	-1.44893	0.665598			1uM 82879	dmso	-1.12	0.293973	0.0162891	-2.0086	-0.231402
10uM 82879	DMSO	-1.7833	0.349773	0.00303956	-2.8406	-0.726068			10uM 82879	dmso	-3.59167	0.293973	6.38895e-06	-4.48027	-2.70307
30uM 82879	DMSO	-1.9183	0.349773	0.00191854	-2.9756	-0.861068			30uM 82879	dmso	-2.50833	0.293973	9.21483e-05	-3.39693	-1.61973
hMacrophage		Mean Fold Change			Upper Bound	Lower Bound			hHepatocyte		Mean Fold Change			Upper Bound	Lower Bound
1uM GW3965		8.74404			18.1966	4.20198			1uM GW3965		25.2813			46.8052	13.6554
1uM 82879		1.31191			2.73006	0.630427			1uM 82879		2.17347			4.02391	1.17397
10uM 82879		3.44213			7.16317	1.65412			10uM 82879		12.0559			22.32	6.51185
30uM 82879		3.77977			7.86583	1.81638			30uM 82879		5.68962			10.5336	3.07319
Fig 7D: LXRα mRNA levels
Trials	Primary hMacrophage LXRα raw dCt								Trials	Primary hHepatocyte LXRα raw dCt
	DMSO	1μM GW3965	1μM 82879	10μM 82879	30μM 82879					DMSO	1μM GW3965	1μM 82879	10μM 82879	30μM 82879
expt #1	0.405	0.215	0.255	0.285	0.09				expt #1	6.44	4.405	6.35	5.43	6.855
expt #2	-0.175	-0.805	0.005	-0.49	-0.815				expt #2	5.59	3.775	5.595	4.59	5.175
expt #3	0.115	-0.665	0.155	-0.345	-0.575				expt #3	6.18	4.88	6.095	5.355	5.565
Tests of Between-Subjects Effects									Tests of Between-Subjects Effects
Dependent Variable:	Ct_LXRa								Dependent Variable:LXRa_dCt
Source	Type III Sum of Squares	df	Mean Square	F	Sig.				Source	Type III Sum of Squares	df	Mean Square	F	Sig.
Corrected Model	2.251a	6	0.37518	11.5866	0.00143253				Corrected Model	8.91591	6	1.48598	13.4722	0.000849802
Intercept	0.366602	1	0.366602	11.3217	0.00986169				Intercept	451.443	1	451.443	4092.85	3.96335e-12
treatment	0.919657	4	0.229914	7.10041	0.00961326				expt	2.39533	2	1.19766	10.8582	0.0052526
expt	1.33142	2	0.665712	20.5591	0.000703706				treatment	6.52058	4	1.63014	14.7791	0.00091304
Error	0.259043	8	0.0323804						Error	0.882403	8	0.1103
Total	2.87672	15							Total	461.241	15
Corrected Total	2.51012	14							Corrected Total	9.79831	14
Multiple Comparisons									Multiple Comparisons
(I) treatment		Mean Difference (I-J)	Std. Error	Sig.	95% Confidence Interval				(I) treatment	(J) treatment	Mean Difference (I-J)	Std. Error	Sig.	95% Confidence Interval
					Lower Bound	Upper Bound								Lower Bound	Upper Bound
1uM GW	DMSO	-0.5333	0.146925	0.0209372	-0.977446	-0.0892205			1uM GW	dmso	-1.715	0.271171	0.000752002	-2.53467	-0.895327
1uM 82879	DMSO	0.0233333	0.146925	0.999446	-0.420779	0.467446			1uM 82879	dmso	-0.0566667	0.271171	0.998387	-0.87634	0.763006
10uM 82879	DMSO	-0.298333	0.146925	0.210538	-0.742446	0.145779			10uM 82879	dmso	-0.945	0.271171	0.0257009	-1.76467	-0.125327
30uM 82879	DMSO	-0.5483	0.146925	0.0181491	-0.992446	-0.104221			30uM 82879	dmso	-0.203333	0.271171	0.863612	-1.02301	0.61634
hMacrophage		Mean Fold Change			Upper Bound	Lower Bound			hHepatocyte		Mean Fold Change			Upper Bound	Lower Bound
1uM GW3965		1.44724			1.96898	1.0638			1uM GW3965		3.28297			5.79446	1.86003
1uM 82879		0.983957			1.33865	0.723244			1uM 82879		1.04006			1.83571	0.589267
10uM 82879		1.22972			1.67301	0.903891			10uM 82879		1.92519			3.39797	1.09075
30uM 82879		1.46236			1.98956	1.07491			30uM 82879		1.15136			2.03215	0.652324

## Sheet: For Table 3
Raw Data for Table 3: LXR target gene response in various cell lines
Cell line: HepG2
Trials	HepG2 ApoE raw dCt
	DMSO	1μM 82879	10μM 82879	30μM 82879	1μM GW3965
expt #1	2.19463	2.16623	2.00227	2.23431	1.66975
expt #2	2.28761	1.99174	2.27222	1.69312	1.73579
expt #3	0.968377	0.89587	1.06564	0.723269	0.230712
Trials	HepG2 ABCA1 raw dCt
	DMSO	1μM 82879	10μM 82879	30μM 82879	1μM GW3965
expt #1	9.21825	9.30168	9.38362	10.776	8.07136
expt #2	8.38581	7.97253	8.31566	8.46208	7.65246
expt #3	5.54258	5.77394	6.19519	6.33928	5.04901
Trials	HepG2 SREBP-1c raw dCt
	DMSO	1μM 82879	10μM 82879	30μM 82879	1μM GW3965
expt #1	8.63973	8.65153	7.59644	7.95752	4.58061
expt #2	7.38388	7.51114	6.70375	5.85818	4.10368
expt #3	4.5084	4.98469	4.35696	3.55711	0.856677
Cell line: Caco2
Trials	Caco2 ApoE raw dCt
	DMSO	1μM GW3965	1μM 82879	10μM 82879	30μM 82879
expt #1	0.015	0.22	0.115	-0.065	0.145
expt #2	-0.535	-0.06	0.025	0.23	0.005
expt #3	0.175	0.475	0.225	0.155	0.48
Trials	Caco2 ABCA1 raw dCt
	DMSO	1μM GW3965	1μM 82879	10μM 82879	30μM 82879
expt #1	5.05	3.345	5.06	4.185	4.63
expt #2	4.745	3.23	4.32	5.225	5.065
expt #3	5.38	3.685	5.27	4.635	5.015
Trials	Caco2 SREBP-1c raw dCt
	DMSO	1μM GW3965	1μM 82879	10μM 82879	30μM 82879
expt #1	10.98	8.035	10.835	9.395	9.475
expt #2	12.005	8.76	10.78	10.64	12.18
expt #3	12.06	8.655	11.915	10.37	10.33
Cell line: BV2
Trials	BV2 ApoE raw dCt
	DMSO	1μM GW3965	1μM 82879	5μM 82879	10μM 82879
expt #1	-6.04	-7.78	-6.15		-6.205
expt #2	-5.62	-6.435	-5.885	-5.59	-5.32
expt #3	-4.135	-4.905	-4.705	-4.7	-3.99
Trials	BV2 ABCA1 raw dCt
	DMSO	1μM GW3965	1μM 82879	5μM 82879	10μM 82879
expt #1	0.915	-0.365	0.285		-0.22
expt #2	2.5	0.45	2.085	1.505	2.01
expt #3	3.33	1.165	2.58	2.025	2.325
Trials	BV2 SREBP-1c raw dCt
	DMSO	1μM GW3965	1μM 82879	5μM 82879	10μM 82879
expt #1	2.585	-0.06	2.06	2.33	2.585
expt #2	3.055	0.38	2.08	1.115	1.735

## Sheet: For Fig8
Raw Data for Fig 8
Fig 8A: Media apoE from D1 human astrocyte
Trials	Secreted ApoE (ng apoE/μg cell protein)
	DMSO	1μM GW3965	1μM 82879	3μM 82879	10μM 82879	20μM 82879	30μM 82879
expt #1	10.5657	29.0711	11.0505	11.8657	18.3056	78.644	86.8834
expt #2	5.4679	16.807	5.58053	8.20455	13.2607	43.8939	45.3271
Fig 8B: Media apoE from D2 human astrocyte
Trials	Secreted ApoE (ng apoE/μg cell protein)
	DMSO	1μM GW3965	1μM 82879	3μM 82879	10μM 82879	20μM 82879	30μM 82879
expt #1	2.97304	35.4736	4.97484	6.07268	23.7164	136.762	90.8703
expt #2	2.7634	23.3249	4.25212	4.77639	9.19143	53.952	62.1383
Fig 8C: Media apoE from D3 human astrocyte
Trials	Secreted ApoE (ng apoE/μg cell protein)
	DMSO	1μM GW3965	1μM 82879	3μM 82879	10μM 82879	20μM 82879	30μM 82879
expt #1	42.5868	74.163	50.3585	57.1578	65.2326	123.099	141.583
expt #2	43.1717	59.2603	48.7292	45.8816	53.5607	90.8149	104.468

[truncated: 2 more sheets: For Fig9, For Fig10]
